# Supplementary material for: Diversity and Antimicrobial Activity of Vietnamese Sponge-Associated Bacteria
Source: Mar Drugs. 2021 Jun 22;19(7):353. doi: 10.3390/md19070353 (PMC8307940; doi:10.3390/md19070353)
Supplement: Supplementary file 1 [file marinedrugs-19-00353-s001.zip]

Archive with 1 entries (1 files):
- marinedrugs-1074873-supplementary.pdf
